# Supplementary material for: D2O-Enabled Chemical Beaconing: Tracking Steroid Metabolism by Pooled Gut Microbiota
Source: Int J Mol Sci. 2026 Jul 21;27(14):6466. doi: 10.3390/ijms27146466 (PMC13410148; doi:10.3390/ijms27146466)
Supplement: Supplementary file 1 [file ijms-27-06466-s001.zip]

Archive with 1 entries (1 files):
- ijms-4407878-supplementary.pdf
